# Supplementary material for: Functional Transient Receptor Potential Ankyrin 1 and Vanilloid 1 Ion Channels Are Overexpressed in Human Oral Squamous Cell Carcinoma
Source: Int J Mol Sci. 2022 Feb 8;23(3):1921. doi: 10.3390/ijms23031921 (PMC8836603; doi:10.3390/ijms23031921)
Supplement: Supplementary file 1 [file ijms-23-01921-s001.zip]

Archive with 1 entries (1 files):
- ijms-1533783-supplementary.pdf
